# Supplementary material for: Family-Based Genome-Wide Association Study of Autism Spectrum Disorder in Middle Eastern Families
Source: Genes (Basel). 2021 May 18;12(5):761. doi: 10.3390/genes12050761 (PMC8157263; doi:10.3390/genes12050761)
Supplement: Supplementary file 1 [file genes-12-00761-s001.zip]

Archive with 1 entries (1 files):
- genes-1173379-SI.pdf
